# Supplementary material for: Wolbachia Infection Modifies the Profile, Shuttling and Structure of MicroRNAs in a Mosquito Cell Line
Source: PLoS One. 2014 Apr 23;9(4):e96107. doi: 10.1371/journal.pone.0096107 (PMC3997519; doi:10.1371/journal.pone.0096107)
Supplement: Table S1 — A complete list of all miRNAs identified in the four libraries with their count numbers. (XLSX) [file pone.0096107.s002.xlsx]

## Sheet: Aag2 cells - Cytoplasm 
name	#uniqueReads	readCount
aae-miR-184	489	141728
aae-miR-317	334	68123
aae-miR-2940-3p	164	28559
aae-miR-275-3p	263	26131
aae-miR-305-5p	110	20444
aae-miR-2940-5p	194	18353
aae-miR-283	144	15912
aae-miR-281-5p	133	7877
aae-miR-12-5p	57	4457
aae-miR-92b-3p	101	4415
aae-miR-998	71	3860
aae-miR-2a-3p	63	2703
aae-bantam-5p	33	2380
aae-miR-8-3p	58	2353
aae-miR-276-3p	58	1806
aae-miR-263a-5p	38	1764
aae-miR-989	49	1485
aae-miR-1889-5p	32	1367
aae-miR-970	38	1117
aae-miR-92a-3p	74	907
aae-miR-34-5p	35	905
aae-miR-11-3p	45	869
aae-miR-306-5p	33	850
aae-bantam-3p	37	748
aae-miR-278-3p	38	563
aae-miR-13-3p	32	525
aae-miR-14	40	470
aae-miR-2b	10	439
aae-miR-2765	20	413
aae-miR-8-5p	11	340
aae-miR-10	34	292
aae-miR-7	10	285
aae-miR-71-5p	20	250
aae-miR-988-3p	16	248
aae-miR-279	19	237
aae-miR-190	13	228
aae-miR-275-5p	14	181
aae-miR-71-3p	12	177
aae-miR-277-3p	15	153
aae-let-7	27	146
aae-miR-9b	8	145
aae-miR-1175-5p	8	122
aae-miR-2941	11	99
aae-miR-1174	17	93
aae-miR-87	12	79
aae-miR-2945-3p	15	78
aae-miR-282-5p	10	73
aae-miR-263a-3p	6	69
aae-miR-100	16	64
aae-miR-278-5p	6	63
aae-miR-305-3p	11	51
aae-miR-9c-3p	7	49
aae-miR-1175-3p	9	38
aae-miR-9c-5p	10	27
aae-miR-281-3p	12	21
aae-miR-996	8	20
aae-miR-13-5p	6	17
aae-miR-2946	6	17
aae-miR-125-5p	7	15
aae-miR-285	7	12
aae-miR-932-5p	4	11
aae-miR-92a-5p	8	11
aae-miR-137	3	11
aae-miR-210	5	11
aae-miR-11-5p	7	11
aae-miR-306-3p	4	10
Other Homologs
name	#uniqueReads	readCount
hsa-miR-486-5p#mmu-miR-486-5p#mml-miR-486-5p#ptr-miR-486#bta-miR-486#eca-miR-486-5p#ssc-miR-486#mmu-miR-3107-5p#ppy-miR-486-5p#cgr-miR-486-5p#ggo-miR-486	221	8100
cqu-miR-2951-3p	117	2483
dme-miR-956-3p	15	624
bmo-miR-2779	12	133
rno-miR-3543	9	131
hsa-miR-22-3p#mmu-miR-22-3p#rno-miR-22-3p#age-miR-22#ppa-miR-22#lca-miR-22#mml-miR-22#ppy-miR-22#ptr-miR-22#sla-miR-22#lla-miR-22#mne-miR-22#xtr-miR-22-3p#oan-miR-22-3p#gga-miR-22-3p#cfa-miR-22#eca-miR-22#ssc-miR-22-3p#cgr-miR-22-3p	7	129
osa-miR2920	26	111
bta-miR-2478	6	102
hsa-miR-3168	24	98
gga-miR-1692	8	91
hsa-miR-4454	3	77
pma-miR-4577	13	76
sha-miR-716b	38	74
ath-miR5658	22	64
oan-miR-1386	1	60
ssc-miR-194b-3p	3	53
hsa-miR-4448	6	49
sme-miR-2a-1-5p	2	48
cel-miR-235-3p	2	43
mmu-miR-3100-3p	5	37
hsa-miR-934#ptr-miR-934#ppy-miR-934	6	36
mmu-miR-99b-5p#hsa-miR-99b-5p#rno-miR-99b-5p#bta-miR-99b#ssc-miR-99b#mml-miR-99b#cfa-miR-99b#ptr-miR-99b#eca-miR-99b	8	36
aly-miR163-3p.1	4	34
mmu-miR-500-5p	7	34
ppc-miR-2	8	33
hsa-miR-3924	3	31
cgr-miR-1260	4	30
cqu-miR-2951-5p	12	29
ame-miR-3737	2	26
hsa-miR-148a-3p#mmu-miR-148a-3p#gga-miR-148a#ssc-miR-148a-3p#bta-miR-148a#xtr-miR-148a#oan-miR-148-3p#mml-miR-148a#cfa-miR-148a#ptr-miR-148a#mdo-miR-148#eca-miR-148a#tgu-miR-148#ppy-miR-148a#aca-miR-148a-3p	3	25
ath-miR414	10	24
dme-miR-289-5p#dps-miR-289#dan-miR-289#der-miR-289#dpe-miR-289#dse-miR-289#dsi-miR-289#dya-miR-289	4	24
ppt-miR2082	2	23
hsa-miR-26a-5p#mmu-miR-26a-5p#rno-miR-26a-5p#dre-miR-26a#ssc-miR-26a#ptr-miR-26a#ggo-miR-26a#ppy-miR-26a#lla-miR-26a#mne-miR-26a#mml-miR-26a#ppa-miR-26a#fru-miR-26#tni-miR-26#bta-miR-26a#oan-miR-26-5p#cfa-miR-26a#eca-miR-26a#tgu-miR-26#pma-miR-26a-5p#ccr-miR-26a	3	22
iltv-miR-I5-3p	15	22
cin-miR-4148-5p	2	20
esi-miR3466-3p	5	20
hsa-miR-5197-3p	1	19
hsa-miR-3180-5p	3	19
ssc-miR-151-3p	4	18
mmu-miR-5129-5p	5	18
nta-miR6150	2	18
bta-miR-30d#cfa-miR-30d#ssc-miR-30d#tgu-miR-30d-5p	2	17
mmu-miR-146a-5p#hsa-miR-146a-5p#rno-miR-146a-5p#gga-miR-146a#mml-miR-146a#cfa-miR-146a#ptr-miR-146a#mdo-miR-146a#eca-miR-146a#tgu-miR-146c#ppy-miR-146a#ssc-miR-146a-5p#cgr-miR-146a	7	17
cel-miR-53-5p	4	16
cin-miR-4185-3p	6	16
cbr-miR-248	2	16
mtr-miR2639	3	16
cel-miR-1819-3p	2	15
bta-miR-30a-5p	2	15
aca-miR-5434	3	15
mmu-miR-6243	10	15
ppt-miR894	2	14
mmu-miR-106b-3p#hsa-miR-106b-3p#rno-miR-106b-3p#cgr-miR-106b-3p	3	14
bta-miR-2325c	3	14
cin-miR-4008a-3p	4	14
bmo-miR-3352	3	13
gga-miR-1656	1	13
bta-miR-2388-3p	4	13
mmu-miR-466h-5p	4	13
rlcv-miR-rL1-10-5p	5	13
sme-miR-2201-3p	4	13
mmu-miR-191-5p#hsa-miR-191-5p#rno-miR-191a-5p#bta-miR-191#mml-miR-191#ptr-miR-191#eca-miR-191#ssc-miR-191#ppy-miR-191#aca-miR-191-5p#cgr-miR-191-5p	5	13
sme-miR-133b-5p	5	12
mmu-miR-17-3p	5	12
mmu-miR-151-5p#rno-miR-151-5p#hsa-miR-151a-5p#bta-miR-151-5p#mml-miR-151-5p#cfa-miR-151#eca-miR-151-5p#ssc-miR-151-5p#ppy-miR-151a-5p#cgr-miR-151-5p	2	12
dme-miR-2b-2-5p	3	12
mmu-miR-216a-3p#rno-miR-216a-3p	2	12
odi-miR-1504	4	12
ath-miR5021	6	11
aly-miR847-5p	5	11
tur-miR-993b-3p	3	11
mmu-miR-3085-3p#rno-miR-3085	1	11
hsa-miR-4724-5p	5	10
mmu-let-7i-5p#hsa-let-7i-5p#rno-let-7i-5p#dre-let-7i#fru-let-7i#tni-let-7i#bta-let-7i#mml-let-7i#ptr-let-7i#tgu-let-7i#ppy-let-7i#aca-let-7i-5p	2	10
bta-miR-2425-3p	3	10
mtr-miR2653a#mtr-miR2653b#mtr-miR2653c	7	10

## Sheet: Aag2 cells - Nucleus 
name	#uniqueReads	readCount
aae-miR-184	370	75955
aae-miR-275-3p	268	23981
aae-miR-317	223	19291
aae-miR-2940-3p	100	8450
aae-miR-276-3p	78	7487
aae-miR-92b-3p	104	6425
aae-miR-2940-5p	101	5629
aae-miR-281-5p	48	2534
aae-miR-283	64	2532
aae-miR-989	42	1493
aae-miR-305-5p	48	1414
aae-miR-34-5p	43	1030
aae-miR-2a-3p	28	996
aae-miR-998	24	750
aae-miR-14	18	718
aae-miR-92a-3p	30	634
aae-miR-12-5p	15	567
aae-miR-11-3p	15	550
aae-miR-1889-5p	25	376
aae-miR-306-5p	20	374
aae-miR-263a-5p	19	369
aae-miR-71-5p	16	353
aae-miR-988-3p	14	313
aae-bantam-3p	24	306
aae-miR-970	12	268
aae-miR-2765	6	189
aae-miR-87	7	181
aae-miR-8-3p	19	174
aae-miR-278-3p	16	165
aae-miR-71-3p	8	129
aae-miR-13-3p	11	125
aae-miR-8-5p	6	95
aae-miR-275-5p	6	94
aae-miR-279	10	77
aae-bantam-5p	4	60
aae-miR-2b	3	45
aae-miR-13-5p	4	37
aae-miR-263a-3p	6	36
aae-miR-2946	7	34
aae-miR-190	5	33
aae-miR-305-3p	9	32
aae-miR-9b	3	32
aae-miR-9c-3p	4	30
aae-miR-1	8	30
aae-miR-11-5p	9	23
aae-miR-100	4	22
aae-miR-252-5p	4	22
aae-miR-34-3p	7	21
aae-miR-306-3p	4	20
aae-miR-1889-3p	2	18
aae-miR-92a-5p	6	17
aae-miR-277-3p	3	17
aae-miR-2945-3p	5	16
aae-miR-2941	4	15
aae-miR-281-3p	4	15
aae-miR-996	2	15
aae-let-7	5	15
aae-miR-278-5p	1	14
aae-miR-7	2	14
aae-miR-9c-5p	1	14
aae-miR-1890	1	13
aae-miR-10	4	10
Other Homologs
name	#uniqueReads	readCount
cqu-miR-2951-3p	344	21673
cqu-miR-2951-5p	111	6279
hsa-miR-3168	62	1012
bmo-miR-2779	20	447
esi-miR3466-3p	12	321
osa-miR2920	27	254
mmu-miR-500-5p	19	213
sha-miR-716b	53	181
rno-miR-3543	12	179
mmu-miR-6243	15	149
osa-miR2275c	10	140
pma-miR-4577	16	126
sme-miR-2169-5p	3	123
bta-miR-2478	6	91
ath-miR5658	41	83
oan-miR-1357	7	76
mmu-miR-5115	6	66
hsa-miR-4448	23	65
dme-miR-956-3p	4	61
mja-miR-6492	7	60
ath-miR5021	28	54
hsa-miR-517-5p#ptr-miR-517b	3	52
cbr-miR-60	7	52
gga-miR-1692	10	47
hsa-miR-4454	1	46
cgr-miR-1260	5	45
mmu-miR-1957a	6	42
aca-miR-5434	5	40
ssc-miR-194b-3p	5	38
gma-miR4409	11	37
cin-miR-4185-3p	5	35
iltv-miR-I5-3p	22	33
dme-miR-289-5p#dps-miR-289#dan-miR-289#der-miR-289#dpe-miR-289#dse-miR-289#dsi-miR-289#dya-miR-289	4	33
cin-miR-124-2-5p	1	31
ppt-miR1062	12	28
oan-miR-30d-3p	12	25
cin-miR-1497-5p	3	24
cin-miR-3599-3p	5	24
tca-miR-308-5p	4	23
bmo-miR-2738	2	23
mmu-miR-3100-3p	6	23
ath-miR414	7	22
ppt-miR894	1	18
oan-miR-1419b-2-3p	4	18
pma-miR-19c	3	18
hsa-miR-934#ptr-miR-934#ppy-miR-934	4	18
dme-miR-2491-3p	8	18
sme-miR-190b-5p	2	18
bta-miR-2425-3p	5	17
aly-miR838-3p	11	17
hsa-miR-486-5p#mmu-miR-486-5p#mml-miR-486-5p#ptr-miR-486#bta-miR-486#eca-miR-486-5p#ssc-miR-486#mmu-miR-3107-5p#ppy-miR-486-5p#cgr-miR-486-5p#ggo-miR-486	4	16
gga-miR-1764-3p	6	16
ath-miR5632	3	16
mmu-miR-5129-5p	6	15
ame-miR-6006-3p	2	15
osa-miR418	3	15
mmu-miR-1895	12	15
mmu-miR-669p-3p	3	15
pma-miR-4624	6	15
bmo-bantam-5p	4	15
hsa-miR-3651	4	15
gma-miR5040	3	14
mmu-miR-466i-5p	7	14
aly-miR3449-3p	5	14
gma-miR4399	6	14
mmu-miR-466h-5p	8	13
bma-miR-5881a	2	13
tae-miR1134	10	13
bma-miR-5859	3	13
odi-miR-1504	1	13
bta-miR-2361	6	13
cel-miR-1819-3p	3	12
sme-miR-133b-5p	3	12
aly-miR163-3p.1	3	12
hsa-miR-4668-5p	6	12
ptc-miR474b	5	12
bmo-miR-3363	2	11
mghv-miR-M1-5-3p	4	11
hsa-miR-3180-5p	2	11
cin-miR-4175-3p	5	10
gga-miR-7b	3	10
mmu-miR-17-3p	2	10
cre-miR910	5	10
hsa-miR-5009-5p	5	10

## Sheet: Pop cells - Cytoplasm
name	#uniqueReads	readCount
aae-miR-184	732	182195
aae-miR-2940-3p	263	54279
aae-miR-275-3p	351	35738
aae-miR-317	390	35474
aae-miR-2940-5p	245	21633
aae-miR-283	162	10582
aae-miR-276-3p	102	9004
aae-miR-281-5p	124	8354
aae-miR-14	94	5659
aae-miR-305-5p	95	5364
aae-miR-12-5p	62	5084
aae-miR-92b-3p	119	4452
aae-miR-71-3p	59	3466
aae-miR-100	118	3245
aae-miR-2a-3p	78	3118
aae-miR-11-3p	79	2736
aae-miR-125-5p	91	2554
aae-miR-306-5p	72	2534
aae-miR-970	50	2440
aae-miR-998	68	2257
aae-bantam-3p	56	2131
aae-let-7	111	2120
aae-miR-989	60	1903
aae-miR-8-3p	45	1598
aae-miR-92a-3p	123	1501
aae-miR-13-3p	61	1493
aae-miR-1889-5p	40	1342
aae-miR-2765	37	942
aae-bantam-5p	21	939
aae-miR-34-5p	57	873
aae-miR-988-3p	36	819
aae-miR-9a	30	748
aae-miR-263a-5p	26	626
aae-miR-2941	44	517
aae-miR-71-5p	28	488
aae-miR-10	48	462
aae-miR-124	38	457
aae-miR-279	26	452
aae-miR-278-3p	25	403
aae-miR-2946	33	314
aae-miR-2b	7	313
aae-miR-277-3p	19	258
aae-miR-7	17	251
aae-miR-87	16	236
aae-miR-8-5p	10	191
aae-miR-275-5p	19	184
aae-miR-282-5p	13	181
aae-miR-9c-3p	10	155
aae-miR-9b	10	150
aae-miR-9c-5p	8	140
aae-miR-996	16	138
aae-miR-190	15	132
aae-miR-281-3p	21	129
aae-miR-285	30	113
aae-miR-305-3p	17	88
aae-miR-2945-3p	13	62
aae-miR-278-5p	6	46
aae-miR-13-5p	10	38
aae-miR-1000	5	38
aae-miR-12-3p	8	32
aae-miR-252-5p	5	32
aae-miR-1889-3p	4	30
aae-miR-1174	11	20
aae-miR-79-3p	4	19
aae-miR-1175-3p	4	19
aae-miR-1890	3	18
aae-miR-34-3p	6	16
aae-miR-263a-3p	4	16
aae-miR-308-5p	2	15
aae-miR-1	6	15
aae-miR-306-3p	3	13
aae-miR-219	4	13
aae-miR-137	5	12
aae-miR-33	4	10
aae-miR-286b	2	10
Other Homologs
name	#uniqueReads	readCount
hsa-miR-486-5p#mmu-miR-486-5p#mml-miR-486-5p#ptr-miR-486#bta-miR-486#eca-miR-486-5p#ssc-miR-486#mmu-miR-3107-5p#ppy-miR-486-5p#cgr-miR-486-5p#ggo-miR-486	379	10267
cqu-miR-2951-3p	140	2503
hsa-miR-26a-5p#mmu-miR-26a-5p#rno-miR-26a-5p#dre-miR-26a#ssc-miR-26a#ptr-miR-26a#ggo-miR-26a#ppy-miR-26a#lla-miR-26a#mne-miR-26a#mml-miR-26a#ppa-miR-26a#fru-miR-26#tni-miR-26#bta-miR-26a#oan-miR-26-5p#cfa-miR-26a#eca-miR-26a#tgu-miR-26#pma-miR-26a-5p#ccr-miR-26a	21	1051
dme-miR-956-3p	19	642
mmu-miR-99b-5p#hsa-miR-99b-5p#rno-miR-99b-5p#bta-miR-99b#ssc-miR-99b#mml-miR-99b#cfa-miR-99b#ptr-miR-99b#eca-miR-99b	22	607
sme-miR-2176	9	418
mmu-miR-3961	34	403
hsa-miR-3168	53	388
hsa-miR-22-3p#mmu-miR-22-3p#rno-miR-22-3p#age-miR-22#ppa-miR-22#lca-miR-22#mml-miR-22#ppy-miR-22#ptr-miR-22#sla-miR-22#lla-miR-22#mne-miR-22#xtr-miR-22-3p#oan-miR-22-3p#gga-miR-22-3p#cfa-miR-22#eca-miR-22#ssc-miR-22-3p#cgr-miR-22-3p	17	284
hsa-miR-4454	6	271
mmu-miR-151-5p#rno-miR-151-5p#hsa-miR-151a-5p#bta-miR-151-5p#mml-miR-151-5p#cfa-miR-151#eca-miR-151-5p#ssc-miR-151-5p#ppy-miR-151a-5p#cgr-miR-151-5p	12	246
bta-miR-2478	21	229
hsa-miR-4448	39	203
bmo-miR-2779	11	136
ssc-miR-194b-3p	6	132
mmu-let-7i-5p#hsa-let-7i-5p#rno-let-7i-5p#dre-let-7i#fru-let-7i#tni-let-7i#bta-let-7i#mml-let-7i#ptr-let-7i#tgu-let-7i#ppy-let-7i#aca-let-7i-5p	6	128
sme-miR-2a-1-5p	4	126
rno-miR-3543	9	118
cqu-miR-2951-5p	31	111
mmu-miR-6243	17	104
hsa-miR-103a-3p#mmu-miR-103-3p#rno-miR-103-3p#gga-miR-103#dre-miR-103#ssc-miR-103#age-miR-103#ggo-miR-103#ppa-miR-103#ppy-miR-103#ptr-miR-103#mml-miR-103#lla-miR-103#mne-miR-103#fru-miR-103#tni-miR-103#bta-miR-103#xtr-miR-103#mdo-miR-103#oan-miR-103-3p#cfa-miR-103#eca-miR-107a#eca-miR-103#tgu-miR-103#pma-miR-103b-3p#cgr-miR-103-3p#ccr-miR-103	7	91
bta-miR-30a-5p	5	88
mmu-miR-125a-5p#hsa-miR-125a-5p#rno-miR-125a-5p#mml-miR-125a-5p#eca-miR-125a-5p#ppy-miR-125a-5p#cgr-miR-125a-5p	7	87
mmu-miR-191-5p#hsa-miR-191-5p#rno-miR-191a-5p#bta-miR-191#mml-miR-191#ptr-miR-191#eca-miR-191#ssc-miR-191#ppy-miR-191#aca-miR-191-5p#cgr-miR-191-5p	27	86
cin-miR-1502d-5p	2	83
pma-miR-128	6	81
bta-miR-30d#cfa-miR-30d#ssc-miR-30d#tgu-miR-30d-5p	9	80
pma-miR-4577	13	65
gga-miR-1692	11	63
rno-miR-143-3p#ptr-miR-143#ggo-miR-143#ppy-miR-143#lla-miR-143#ppa-miR-143	4	61
ppt-miR2082	3	58
sha-miR-716b	40	58
hsa-miR-148a-3p#mmu-miR-148a-3p#gga-miR-148a#ssc-miR-148a-3p#bta-miR-148a#xtr-miR-148a#oan-miR-148-3p#mml-miR-148a#cfa-miR-148a#ptr-miR-148a#mdo-miR-148#eca-miR-148a#tgu-miR-148#ppy-miR-148a#aca-miR-148a-3p	12	57
osa-miR2920	25	56
hsa-miR-769-5p	4	49
cgr-miR-1260	6	48
bma-miR-5862	6	48
rno-miR-125b-2-3p#tgu-miR-125-1-3p	6	48
ssc-miR-151-3p	8	45
mmu-miR-500-5p	13	45
ath-miR5658	25	43
mmu-miR-146a-5p#hsa-miR-146a-5p#rno-miR-146a-5p#gga-miR-146a#mml-miR-146a#cfa-miR-146a#ptr-miR-146a#mdo-miR-146a#eca-miR-146a#tgu-miR-146c#ppy-miR-146a#ssc-miR-146a-5p#cgr-miR-146a	10	42
oan-miR-1386	2	40
odi-miR-1478	5	40
mmu-miR-5119	15	37
ame-miR-3737	4	34
hsa-miR-361-5p#mmu-miR-361-5p#rno-miR-361-5p#bta-miR-361#mml-miR-361-5p#cfa-miR-361#eca-miR-361-5p#ssc-miR-361-5p#ppy-miR-361-5p#cgr-miR-361#ggo-miR-361	2	34
mtr-miR156g#cme-miR156e	5	34
bmo-miR-3352	3	33
sme-miR-133b-5p	5	31
gga-miR-30c#oan-miR-30c-5p#cfa-miR-30c#tgu-miR-30c-5p#sha-miR-30c	1	29
api-miR-3053	5	29
dre-miR-128#mml-miR-128a#sla-miR-128#age-miR-128#ppa-miR-128#fru-miR-128#tni-miR-128#xtr-miR-128	2	29
mmu-miR-126-5p#hsa-miR-126-5p#rno-miR-126a-5p#gga-miR-126-5p#dre-miR-126a-5p#bta-miR-126-5p#xtr-miR-126-5p#oan-miR-126-5p#cfa-miR-126#dre-miR-126b-5p#mdo-miR-126#eca-miR-126-5p#ssc-miR-126-5p#aca-miR-126-5p#ola-miR-126-5p#ccr-miR-126-5p	14	28
mtr-miR2639	3	28
rno-miR-3564	5	27
hsa-miR-934#ptr-miR-934#ppy-miR-934	4	26
cel-miR-1819-3p	4	25
hsa-let-7d-5p#mmu-let-7d-5p#rno-let-7d-5p#bta-let-7d#oan-let-7d-5p#mml-let-7d#ptr-let-7d#eca-let-7d#tgu-let-7d#ppy-let-7d#cgr-let-7d-5p#ssc-let-7d-5p	4	25
mmu-miR-106b-3p#hsa-miR-106b-3p#rno-miR-106b-3p#cgr-miR-106b-3p	4	24
rno-miR-146b-5p#bta-miR-146b#ggo-miR-146b	3	23
aly-miR163-3p.1	6	23
osa-miR5153	12	23
hsa-miR-95#ssc-miR-95#ptr-miR-95#ggo-miR-95#ppy-miR-95#sla-miR-95#lla-miR-95#ppa-miR-95#mml-miR-95#bta-miR-95#cfa-miR-95	4	22
cfa-miR-411#bta-miR-411a#oar-miR-411a-5p#ggo-miR-411	3	22
mmu-miR-5115	7	22
mmu-miR-5108	16	22
ppt-miR894	4	21
mmu-miR-204-5p#hsa-miR-204-5p#rno-miR-204-5p#gga-miR-204#dre-miR-204#ssc-miR-204#ptr-miR-204#ggo-miR-204#ppy-miR-204#sla-miR-204#mne-miR-204#ppa-miR-204#fru-miR-204a#tni-miR-204a#gga-miR-211#xtr-miR-204#mdo-miR-204#bta-miR-204#oan-miR-204-5p#mml-miR-204#cfa-miR-204#eca-miR-204b#tgu-miR-204#pma-miR-204-5p#aca-miR-204a-5p#cgr-miR-204	5	21
mmu-miR-185-5p#hsa-miR-185-5p#rno-miR-185-5p#mml-miR-185#cfa-miR-185#ssc-miR-185#ptr-miR-185#bta-miR-185#ppy-miR-185#cgr-miR-185-5p#ggo-miR-185	6	21
hsa-miR-136-3p#rno-miR-136-3p	1	21
mmu-miR-149-5p#hsa-miR-149-5p#mml-miR-149#ptr-miR-149#cfa-miR-149#eca-miR-149#ppy-miR-149#ssc-miR-149#ggo-miR-149#bta-miR-149-5p	3	20
mtr-miR2595	3	20
mmu-miR-30b-5p#hsa-miR-30b-5p#rno-miR-30b-5p#gga-miR-30b#dre-miR-30b#fru-miR-30b#tni-miR-30b#bta-miR-30b-5p#xtr-miR-30b#oan-miR-30b-5p#cfa-miR-30b#ssc-miR-30b-5p#eca-miR-30b#ppy-miR-30b#aca-miR-30b-5p#cgr-miR-30b-5p#tgu-miR-30e#ccr-miR-30b	1	20
sja-miR-3506	8	20
cin-miR-3599-3p	4	20
hsa-miR-330-3p#mml-miR-330-3p#ptr-miR-330#bta-miR-330#ppy-miR-330-3p#ggo-miR-330	11	20
ptc-miR6478	5	18
hsa-miR-4253	1	18
bta-miR-2425-3p	5	18
dme-miR-289-5p#dps-miR-289#dan-miR-289#der-miR-289#dpe-miR-289#dse-miR-289#dsi-miR-289#dya-miR-289	4	18
ppt-miR1041	3	17
hsa-miR-28-3p#rno-miR-28-3p#ssc-miR-28-3p#cfa-miR-28#eca-miR-28-3p#cgr-miR-28-3p	11	17
osa-miR5794	10	17
mmu-miR-3085-3p#rno-miR-3085	1	17
esi-miR3466-3p	5	16
odi-miR-1504	5	16
mja-miR-6492	6	16
ath-miR841b-3p	3	16
aca-miR-1677b-3p	12	16
ath-miR863-5p	7	16
mmu-miR-5106	11	16
cre-miR908.1	2	15
mmu-let-7g-5p#hsa-let-7g-5p#bta-let-7g#oan-let-7g-5p#mml-let-7g#cfa-let-7g#ptr-let-7g#eca-let-7g#ssc-let-7g#tgu-let-7g#ppy-let-7g#aca-let-7g#cgr-let-7g-5p	8	15
hsa-miR-3180-5p	6	15
pma-miR-4624	7	15
cin-miR-4120-5p	2	14
cel-miR-235-3p	1	14
tur-miR-993b-3p	3	14
rno-miR-148b-3p#mmu-miR-148b-3p#hsa-miR-148b-3p#xtr-miR-148b#bta-miR-148b#mml-miR-148b#cfa-miR-148b#ptr-miR-148b#eca-miR-148b-3p#ssc-miR-148b-3p#ppy-miR-148b#aca-miR-148b-3p#cgr-miR-148b-3p	4	14
rno-miR-338-5p#mmu-miR-338-5p#hsa-miR-338-5p#mml-miR-338-5p#eca-miR-338-5p#ppy-miR-338-5p#aca-miR-338-5p	2	14
bta-miR-2487	5	13
hsa-miR-5197-3p	2	13
iltv-miR-I5-3p	10	13
ptc-miR1447	3	13
ptr-miR-23b#ppy-miR-23b#ppa-miR-23b#bta-miR-23b-3p#pma-miR-23b#ola-miR-23b	5	13
bta-miR-192	4	12
api-miR-3045a	1	12
gga-miR-1788-3p	8	12
cfa-miR-363#ssc-miR-363#ggo-miR-363	2	12
mmu-miR-1957a	7	12
bta-miR-2395	5	12
cte-miR-2705	4	12
hsa-miR-452-3p	6	12
aly-miR838-3p	8	12
ebv-miR-BART4-5p	6	12
gma-miR1520p	5	12
hsa-miR-139-5p#bta-miR-139	2	12
mmu-miR-5101	7	12
crm-miR-87-5p	4	11
ame-miR-3745	1	11
tur-miR-276-5p	3	11
gga-miR-101#tgu-miR-101-3p	5	11
aca-miR-5421	6	11
bmo-miR-2756-3p	6	11
hsa-miR-598#mml-miR-598#ptr-miR-598#eca-miR-598#ppy-miR-598#ggo-miR-598	7	11
hsa-miR-221-3p#mmu-miR-221-3p#rno-miR-221-3p#gga-miR-221#dre-miR-221#mml-miR-221#ggo-miR-221#ppy-miR-221#ppa-miR-221#fru-miR-221#tni-miR-221#xtr-miR-221#mdo-miR-221#ptr-miR-221#eca-miR-221#tgu-miR-221#ola-miR-221#cgr-miR-221-3p	2	11
bmo-miR-2778a-2-5p	4	11
ppt-miR1062	6	10
mdo-miR-759	4	10
hsa-miR-1271-5p#ptr-miR-1271#ppy-miR-1271#ggo-miR-1271#mml-miR-1271	3	10
gga-miR-1764-3p	3	10
hsa-miR-16-5p#mmu-miR-16-5p#rno-miR-16-5p#age-miR-16#ggo-miR-16#mne-miR-16#sla-miR-16#ppa-miR-16#mml-miR-16#ptr-miR-16#lla-miR-16#mdo-miR-16#oan-miR-16a-5p#cfa-miR-16#ssc-miR-16#eca-miR-16#cgr-miR-16-5p	6	10
cte-miR-1997	2	10
hsa-let-7f-5p#mmu-let-7f-5p#rno-let-7f-5p#gga-let-7f#dre-let-7f#ssc-let-7f#bta-let-7f#xtr-let-7f#mdo-let-7f#oan-let-7f-5p#mml-let-7f#cfa-let-7f#ptr-let-7f#eca-let-7f#tgu-let-7f#ppy-let-7f#aca-let-7f-5p#cgr-let-7f	6	10
bta-miR-26b#cfa-miR-26b#cgr-miR-26b-5p	2	10
hsa-miR-4638-3p	9	10
sme-miR-1992-5p	10	10
hsa-miR-335-3p#mmu-miR-335-3p	4	10

## Sheet: Pop cells - Nucleus
name	#uniqueReads	readCount
aae-miR-184	663	151887
aae-miR-275-3p	316	36158
aae-miR-2940-3p	177	29865
aae-miR-317	328	27580
aae-miR-2940-5p	229	23853
aae-miR-276-3p	112	15817
aae-miR-92b-3p	153	11070
aae-miR-283	151	9471
aae-miR-305-5p	104	4097
aae-miR-281-5p	63	3135
aae-miR-12-5p	42	2516
aae-miR-14	53	2297
aae-miR-2765	53	2200
aae-miR-998	51	2125
aae-bantam-3p	42	1953
aae-miR-11-3p	53	1937
aae-miR-2a-3p	50	1689
aae-miR-1889-5p	38	1547
aae-miR-92a-3p	74	1458
aae-miR-34-5p	58	1362
aae-miR-989	51	1340
aae-miR-2946	52	1007
aae-miR-306-5p	36	952
aae-miR-988-3p	37	848
aae-miR-13-3p	30	654
aae-miR-87	20	592
aae-miR-970	22	582
aae-miR-71-5p	28	578
aae-miR-8-3p	28	511
aae-miR-71-3p	21	510
aae-miR-100	49	494
aae-miR-279	25	408
aae-miR-263a-5p	23	365
aae-miR-278-3p	28	347
aae-miR-125-5p	29	246
aae-miR-9c-5p	11	239
aae-miR-275-5p	17	238
aae-let-7	33	218
aae-miR-2941	31	211
aae-bantam-5p	16	201
aae-miR-8-5p	11	198
aae-miR-2b	7	193
aae-miR-9b	14	172
aae-miR-9c-3p	5	170
aae-miR-305-3p	25	148
aae-miR-190	12	144
aae-miR-277-3p	16	126
aae-miR-13-5p	12	102
aae-miR-7	11	96
aae-miR-1000	6	73
aae-miR-281-3p	12	67
aae-miR-9a	7	56
aae-miR-1889-3p	7	52
aae-miR-11-5p	13	46
aae-miR-92a-5p	15	44
aae-miR-2945-3p	11	41
aae-miR-996	6	38
aae-miR-306-3p	5	35
aae-miR-282-5p	4	34
aae-miR-252-5p	4	33
aae-miR-124	11	29
aae-miR-1890	1	26
aae-miR-12-3p	3	24
aae-miR-308-5p	4	22
aae-miR-278-5p	4	21
aae-miR-34-3p	8	17
aae-miR-988-5p	2	12
aae-miR-1175-5p	6	12
aae-miR-932-3p	5	11
aae-miR-965	2	10
Other Homologs
name	#uniqueReads	readCount
cqu-miR-2951-3p	590	64175
cqu-miR-2951-5p	107	3640
hsa-miR-3168	65	1139
mmu-miR-3961	27	970
bmo-miR-2779	39	966
rno-miR-3543	19	770
mmu-miR-500-5p	28	595
osa-miR2920	34	382
sha-miR-716b	84	288
mmu-miR-6243	22	281
gga-miR-1692	29	272
esi-miR3466-3p	16	270
pma-miR-4577	22	233
osa-miR2275c	15	210
sme-miR-2169-5p	1	177
hsa-miR-4454	6	172
hsa-miR-4448	40	167
ptc-miR6478	15	153
bta-miR-2478	17	152
ath-miR5658	65	146
dme-miR-956-3p	6	136
ame-miR-6006-3p	6	122
bma-miR-5862	13	121
hsa-miR-26a-5p#mmu-miR-26a-5p#rno-miR-26a-5p#dre-miR-26a#ssc-miR-26a#ptr-miR-26a#ggo-miR-26a#ppy-miR-26a#lla-miR-26a#mne-miR-26a#mml-miR-26a#ppa-miR-26a#fru-miR-26#tni-miR-26#bta-miR-26a#oan-miR-26-5p#cfa-miR-26a#eca-miR-26a#tgu-miR-26#pma-miR-26a-5p#ccr-miR-26a	3	117
cin-miR-124-2-5p	4	114
mja-miR-6492	16	108
mtr-miR156g#cme-miR156e	7	107
mmu-miR-1957a	13	102
ssc-miR-194b-3p	7	99
oan-miR-1357	5	97
sme-miR-2176	4	96
cbr-miR-60	4	96
aca-miR-5434	6	92
hsa-miR-517-5p#ptr-miR-517b	3	82
sme-miR-133b-5p	6	82
pti-miR5477	8	80
ath-miR5021	49	76
mmu-miR-5115	7	74
sja-miR-3506	9	74
cgr-miR-1260	3	73
aly-miR774b-5p	11	70
mmu-miR-5106	15	68
bmo-miR-2738	2	63
dme-miR-2497-5p	7	62
bta-miR-2425-3p	7	62
dme-miR-4969-5p	3	61
mmu-miR-5119	24	61
ppt-miR1062	25	58
hco-miR-5922	8	57
mmu-miR-99b-5p#hsa-miR-99b-5p#rno-miR-99b-5p#bta-miR-99b#ssc-miR-99b#mml-miR-99b#cfa-miR-99b#ptr-miR-99b#eca-miR-99b	12	56
ssc-miR-4333	3	55
smo-miR1085-5p	16	52
sme-miR-8a-5p	11	50
pma-miR-4624	17	50
hsa-miR-4668-5p	19	49
iltv-miR-I5-3p	33	44
mmu-miR-5108	15	44
gma-miR1520p	10	43
gma-miR5040	4	41
rno-miR-6317	6	40
lgi-miR-279#tca-miR-279b-3p#dpu-miR-279a#isc-miR-279#mse-miR-279a#hme-miR-279a	1	40
ggo-miR-4484	8	40
bta-miR-2285c	9	39
odi-miR-1478	6	38
bta-miR-1434-3p	3	38
cin-miR-1502d-5p	6	37
ame-miR-3745	3	37
sme-miR-190b-5p	5	35
mmu-miR-5112	5	35
cel-miR-1819-3p	5	33
aca-miR-5465	14	32
hsa-miR-452-3p	7	31
mml-miR-520g	4	30
mmu-miR-151-5p#rno-miR-151-5p#hsa-miR-151a-5p#bta-miR-151-5p#mml-miR-151-5p#cfa-miR-151#eca-miR-151-5p#ssc-miR-151-5p#ppy-miR-151a-5p#cgr-miR-151-5p	4	30
bdi-miR5182	8	30
api-miR-3053	4	29
oan-miR-1386	5	29
cin-miR-3599-3p	5	29
osa-miR5077	5	28
mtr-miR5561-5p	6	28
mmu-miR-203-3p#hsa-miR-203a#rno-miR-203a-3p#mml-miR-203#ptr-miR-203#cfa-miR-203#ppy-miR-203	6	28
tur-miR-5736a-5p	11	28
ppy-miR-567	9	28
dme-miR-2491-3p	13	27
tae-miR1134	15	27
hsa-miR-1229-5p	3	27
mmu-miR-3074-5p	2	27
ppt-miR2082	5	27
osa-miR418	4	27
aly-miR838-3p	16	27
gma-miR4399	7	25
ppt-miR894	3	25
dme-miR-4910-5p	4	25
tca-miR-3838-3p	5	25
sme-miR-2a-1-5p	2	25
tca-miR-3828-5p	8	24
osa-miR5794	9	24
mmu-miR-5623-5p	10	24
bmo-miR-3407	3	24
bma-miR-5865	2	24
cbr-miR-268	7	23
ptc-miR1447	8	23
aca-miR-5421	8	23
gga-miR-1718	4	23
bta-miR-2433	4	22
odi-miR-1504	3	22
mml-miR-4716	8	22
mmu-miR-5101	9	22
cin-miR-4175-3p	8	22
ath-miR863-5p	6	22
bma-miR-5854	10	22
pma-miR-19c	1	21
cin-miR-4185-3p	4	21
mmu-miR-669p-3p	7	21
odi-miR-1481	8	20
cbr-miR-65-3p	1	20
aca-miR-1677b-3p	9	20
mtr-miR2639	3	20
dme-miR-289-5p#dps-miR-289#dan-miR-289#der-miR-289#dpe-miR-289#dse-miR-289#dsi-miR-289#dya-miR-289	5	20
hsa-miR-486-5p#mmu-miR-486-5p#mml-miR-486-5p#ptr-miR-486#bta-miR-486#eca-miR-486-5p#ssc-miR-486#mmu-miR-3107-5p#ppy-miR-486-5p#cgr-miR-486-5p#ggo-miR-486	6	20
aly-miR838-5p	8	20
hsa-miR-3651	6	19
hsa-miR-4644	13	19
tca-miR-308-5p	5	19
cin-miR-4138-5p	5	19
oan-miR-31-3p	4	19
cre-miR916	11	19
mmu-miR-5129-5p	8	19
mmu-miR-1895	12	19
rno-miR-143-3p#ptr-miR-143#ggo-miR-143#ppy-miR-143#lla-miR-143#ppa-miR-143	1	19
api-miR-3043	5	18
api-miR-3018	8	18
mghv-miR-M1-5-3p	3	18
mmu-miR-6336	5	18
osa-miR1874-3p	2	18
mtr-miR5293	10	18
dsi-miR-992-5p	8	18
cin-miR-5607-5p	6	17
gga-miR-1599	13	17
osa-miR5153	6	17
hsa-miR-4639-5p	1	17
hsa-miR-4253	4	17
ath-miR2933a#ath-miR2933b	4	17
bta-miR-2444	9	16
oan-miR-30d-3p	7	16
hco-miR-5921-5p	7	16
oan-miR-1408	9	16
tca-miR-3830-3p	1	16
bta-miR-2325c	9	16
aly-miR163-3p.1	3	16
aca-miR-9-3-3p	9	16
esi-miR3460-5p	7	16
ame-miR-3741	4	16
far-miR1134	7	15
rno-miR-3473	5	15
bmo-miR-2760-5p	6	15
eca-miR-493a	7	15
oar-miR-487a-3p	1	15
ebv-miR-BART4-5p	9	15
bmo-bantam-5p	3	15
dre-miR-196c	5	15
hsa-miR-5002-5p	3	15
ptr-miR-6127#hsa-miR-6127#mml-miR-6127	8	15
hvu-miR6214	8	15
mmu-miR-677-3p	5	15
bra-miR5718	5	15
bta-miR-2462	5	14
bta-miR-2335	4	14
gga-miR-6645-5p	4	14
oan-miR-1419b-2-3p	7	14
gga-miR-1764-3p	5	14
gga-miR-1354	5	14
ppc-miR-2258	2	14
cin-miR-4132-3p	7	14
mtr-miR5221	8	14
mml-miR-595	3	14
dme-miR-967-5p	5	14
mtr-miR2671j#mtr-miR2671a#mtr-miR2671b#mtr-miR2671c#mtr-miR2671d#mtr-miR2671e#mtr-miR2671f#mtr-miR2671g#mtr-miR2671h#mtr-miR2671i	1	14
sme-miR-2201-3p	6	13
gga-miR-6680-3p	7	13
gga-miR-1788-3p	8	13
hsa-miR-1234-5p	8	13
mml-miR-518a-3p	9	13
mdo-miR-759	7	13
osa-miR414	6	13
bfl-miR-4905	4	13
bta-miR-2468	8	12
gga-miR-6692-5p	6	12
cte-miR-1997	2	12
tca-miR-3877-3p	1	12
hbr-miR159b	3	12
ggo-miR-577	4	12
nta-miR6150	2	12
dsi-miR-2578	6	12
pma-miR-181b-5p	3	12
gma-miR4393b	5	12
gma-miR4353	5	12
cgr-miR-653	3	12
bmo-miR-3363	4	12
rno-miR-3564	4	12
ath-miR5632	5	12
hsa-miR-6512-5p	6	12
ame-miR-3740	5	12
hsa-miR-4695-3p	2	11
gga-miR-1638	5	11
cgr-miR-1973	3	11
dme-miR-2491-5p	6	11
odi-miR-1498	4	11
sme-miR-7d-3p	3	11
nta-miR6162	2	11
dps-miR-2510	5	11
hco-miR-5912a	3	11
aly-miR3441-5p.1	7	11
hsa-miR-3935	4	11
hsa-miR-4723-5p	3	11
cin-miR-4120-5p	2	11
dps-miR-2513b	4	11
hvu-miR6182	3	11
dme-miR-991-3p	4	11
bta-miR-2355-5p	1	11
mdm-miR482d	6	11
asu-miR-36d-5p	3	11
gga-miR-1770	8	11
hsa-miR-4761-3p	5	10
gga-miR-6608-3p	4	10
mmu-miR-3096b-5p	4	10
dme-miR-1014-5p	4	10
cin-miR-4032-3p	3	10
hsa-miR-4762-3p	2	10
nve-miR-2044-3p	3	10
bta-miR-2346	6	10
hma-miR-3011	2	10
dme-miR-2280-5p	3	10
mtr-miR2653a#mtr-miR2653b#mtr-miR2653c	4	10
cel-miR-265	6	10
dsi-miR-2581	7	10
ppy-miR-888	5	10
bmo-miR-3374-5p	2	10
aly-miR853-5p	3	10
tgu-miR-1788	5	10
pma-miR-4614	4	10
hsa-miR-3180-5p	3	10
hsa-miR-33b-5p#mml-miR-33b#ptr-miR-33b#bta-miR-33b#cfa-miR-33b#eca-miR-33b	2	10
mtr-miR5227	7	10
cin-miR-4000c-5p	4	10
gma-miR1520r	5	10
dme-miR-2279-5p	5	10
ppt-miR1046-3p	4	10
